# Supplementary material for: A Galactose-Functionalized Pyrrolopyrrole Aza-BODIPY for Highly Efficient Detection of Eight Aliphatic and Aromatic Biogenic Amines: Monitoring Food Freshness and Bioimaging
Source: Biosensors (Basel). 2025 Aug 18;15(8):542. doi: 10.3390/bios15080542 (PMC12384495; doi:10.3390/bios15080542)
Supplement: Supplementary file 1 [file biosensors-15-00542-s001.zip]

Archive with 1 entries (1 files):
- biosensors-3761459-supplementary.pdf
